# Supplementary material for: De Novo DNM1L Pathogenic Variant Associated with Lethal Encephalocardiomyopathy—Case Report and Literature Review
Source: Int J Mol Sci. 2025 Jan 20;26(2):846. doi: 10.3390/ijms26020846 (PMC11765995; doi:10.3390/ijms26020846)
Supplement: Supplementary file 1 [file ijms-26-00846-s001.zip]

Archive with 1 entries (1 files):
- ijms-3381693-supplementary.pdf
